# Supplementary material for: Synthesis and Characterisation of Phosphino-Aryloxide Rare Earth Complexes
Source: Molecules. 2024 Dec 5;29(23):5757. doi: 10.3390/molecules29235757 (PMC11643060; doi:10.3390/molecules29235757)
Supplement: Supplementary file 1 [file molecules-29-05757-s001.zip]

Archive with 1 entries (1 files):
- molecules-3327316-supplementary.pdf
